# Supplementary material for: A Real‐World Analysis of Outcomes in CIC‐Rearranged Sarcomas: A Canadian Sarcoma Research and Clinical Collaboration (CanSaRCC) Study
Source: Cancer Med. 2026 Jan 19;15(1):e71495. doi: 10.1002/cam4.71495 (PMC12815609; doi:10.1002/cam4.71495)
Supplement: Supplementary file 1 — Figure S1: Kaplan–Meier estimates of 2‐year event‐free and overall survival in patients with CIC‐rearranged sarcoma. [file CAM4-15-e71495-s006.zip]

Archive with 2 entries (2 files):
- cam471495-sup-0002-FigureS1@suppfig1B.pdf
- cam471495-sup-0001-FigureS1@suppfig1A.pdf
