# Supplementary material for: A Real‐World Analysis of Outcomes in CIC‐Rearranged Sarcomas: A Canadian Sarcoma Research and Clinical Collaboration (CanSaRCC) Study
Source: Cancer Med. 2026 Jan 19;15(1):e71495. doi: 10.1002/cam4.71495 (PMC12815609; doi:10.1002/cam4.71495)
Supplement: Supplementary file 2 — Figure S2: Kaplan–Meier analysis of 2‐year event‐free survival stratified by treatment modality. [file CAM4-15-e71495-s001.zip]

Archive with 3 entries (3 files):
- cam471495-sup-0003-FigureS2@suppfig2A.pdf
- cam471495-sup-0004-FigureS2@suppfig2B.pdf
- cam471495-sup-0005-FigureS2@suppfig2C.pdf
