# Supplementary material for: A Real‐World Analysis of Outcomes in CIC‐Rearranged Sarcomas: A Canadian Sarcoma Research and Clinical Collaboration (CanSaRCC) Study
Source: Cancer Med. 2026 Jan 19;15(1):e71495. doi: 10.1002/cam4.71495 (PMC12815609; doi:10.1002/cam4.71495)
Supplement: Supplementary file 3 — Figure S3: Kaplan–Meier analysis of 2‐year overall survival stratified by treatment modality. [file CAM4-15-e71495-s004.zip]

Archive with 3 entries (3 files):
- cam471495-sup-0008-FigureS3@suppfig3C.pdf
- cam471495-sup-0006-FigureS3@suppfig3A.pdf
- cam471495-sup-0007-FigureS3@suppfig3B.pdf
