# Supplementary material for: A Real‐World Analysis of Outcomes in CIC‐Rearranged Sarcomas: A Canadian Sarcoma Research and Clinical Collaboration (CanSaRCC) Study
Source: Cancer Med. 2026 Jan 19;15(1):e71495. doi: 10.1002/cam4.71495 (PMC12815609; doi:10.1002/cam4.71495)
Supplement: Supplementary file 4 — Figure S4: Kaplan–Meier estimates of 2‐year event‐free survival and overall survival stratified by definitive surgery, adjusted for metastatic status. [file CAM4-15-e71495-s005.zip]

Archive with 4 entries (4 files):
- cam471495-sup-0009-FigureS4@suppfig4A.pdf
- cam471495-sup-0010-FigureS4@suppfig4B.pdf
- cam471495-sup-0011-FigureS4@suppfig4C.pdf
- cam471495-sup-0012-FigureS4@suppfig4D.pdf
