# Supplementary material for: A Real‐World Analysis of Outcomes in CIC‐Rearranged Sarcomas: A Canadian Sarcoma Research and Clinical Collaboration (CanSaRCC) Study
Source: Cancer Med. 2026 Jan 19;15(1):e71495. doi: 10.1002/cam4.71495 (PMC12815609; doi:10.1002/cam4.71495)
Supplement: Supplementary file 5 — Figure S5: Kaplan–Meier estimates of 2‐year event‐free survival and overall survival stratified by chemotherapy use, adjusted for metastatic status. [file CAM4-15-e71495-s002.zip]

Archive with 4 entries (4 files):
- cam471495-sup-0016-FigureS5@suppfig5D.pdf
- cam471495-sup-0013-FigureS5@suppfig5A.pdf
- cam471495-sup-0014-FigureS5@suppfig5B.pdf
- cam471495-sup-0015-FigureS5@suppfig5C.pdf
